# Supplementary material for: Diversity and Host Specificity of Avian Haemosporidians in an Afrotropical Conservation Region
Source: Animals (Basel). 2024 Oct 9;14(19):2906. doi: 10.3390/ani14192906 (PMC11475415; doi:10.3390/ani14192906)
Supplement: Supplementary file 1 [file animals-14-02906-s001.zip]

Archive with 1 entries (1 files):
- animals-3145774-supplementary.pdf
